# Supplementary material for: Anticancer Effects of Withanolides: In Silico Prediction of Pharmacological Properties
Source: Molecules. 2025 Jun 4;30(11):2457. doi: 10.3390/molecules30112457 (PMC12156425; doi:10.3390/molecules30112457)
Supplement: Supplementary file 1 [file molecules-30-02457-s001.zip]

Archive with 1 entries (1 files):
- molecules-3528861-supplementary.pdf
